# Supplementary material for: Common miRNA Patterns of Alzheimer’s Disease and Parkinson’s Disease and Their Putative Impact on Commensal Gut Microbiota
Source: Front Neurosci. 2019 Mar 5;13:113. doi: 10.3389/fnins.2019.00113 (PMC6411762; doi:10.3389/fnins.2019.00113)
Supplement: TABLE S1 — List of all studies that were used in this study; including miRNA and microbiome studies in relation to Alzheimer’s and/or Parkinson’s disease. [file Table_1.xlsx]

## Sheet: Sheet1
Supplement Table 1: List of all studies that were used in this study.
Content	Disease	Organism	Assay Type	Tissue	Study	Link to study	Link to data
miRNA	AD + PD	Human	sRNA seq (Illumina)	CSF + serum	(Burgos et al., 2014)	https://journals.plos.org/plosone/article?id=10.1371/journal.pone.0094839	Downloaded from exrna-atlas at https://exrna.org/*
miRNA	PD	Human	qPCR	PBMC	(Martins et al., 2011)	https://journals.plos.org/plosone/article?id=10.1371/journal.pone.0025443	See “Link to Study”
miRNA	PD	Human	sRNA seq (SOLiD)	leukocytes	(Soreq et al., 2013)	https://www.frontiersin.org/articles/10.3389/fnmol.2013.00010/full	https://www.frontiersin.org/articles/file/downloadfile/48844_supplementary-materials_datasheets_6_xlsx/octet-stream/Data%20Sheet%206.XLSX/1/48844
miRNA	AD	Human	qPCR	plasma, exosomes	(Lugli et al., 2015)	https://journals.plos.org/plosone/article?id=10.1371/journal.pone.0139233	See “Link to Study”
miRNA	PD	Human	qPCR	serum	(Ding et al., 2015)	https://www.sciencedirect.com/science/article/pii/S1353802015300389	https://ars.els-cdn.com/content/image/1-s2.0-S1353802015300389-mmc1.doc
miRNA	PD	Human	Taq Man	brain, cingulate gyrus	(Tatura et al., 2016)	https://www.sciencedirect.com/science/article/pii/S1353802016303868	See “Link to Study”
miRNA	PD + AD	Human	Taq Man	CSF, exosomes	(Gui et al., 2015)	http://www.oncotarget.com/index.php?journal=oncotarget&page=article&op=view&path[]=6158&path[]=15387	See “Link to Study”
*exrna-atlas.org:
https://exrna-atlas.org/exat/publicAnalysis/DESeq2/KJENS1_ADPD_PD_VS_CONTROLS_CSF
https://exrna-atlas.org/exat/publicAnalysis/DESeq2/KJENS1_ADPD_AD_VS_CONTROLS_SERUM
https://exrna-atlas.org/exat/publicAnalysis/DESeq2/KJENS1_ADPD_AD_VS_CONTROLS_CSF
https://exrna-atlas.org/exat/publicAnalysis/DESeq2/KJENS1_ADPD_AD_VS_PD_SERUM
https://exrna-atlas.org/exat/publicAnalysis/DESeq2/KJENS1_ADPD_AD_VS_PD_CSF
https://exrna-atlas.org/exat/publicAnalysis/DESeq2/KJENS1_ADPD_PD_VS_CONTROLS_SERUM
Reference for exRNA atlas:
Subramanian, S.L. et al., 2015	https://www.tandfonline.com/doi/full/10.3402/jev.v4.27497
ERCC:
Ainsztein, A.M. et al., 2015	https://www.tandfonline.com/doi/full/10.3402/jev.v4.27493
Original data can be found under phs000727.v1.p1 in dbgap
