# Supplementary material for: Common miRNA Patterns of Alzheimer’s Disease and Parkinson’s Disease and Their Putative Impact on Commensal Gut Microbiota
Source: Front Neurosci. 2019 Mar 5;13:113. doi: 10.3389/fnins.2019.00113 (PMC6411762; doi:10.3389/fnins.2019.00113)
Supplement: TABLE S2 — List of differentially expressed miRNA between AD and Control, PD and Control and AD and PD; from literature including 7 human studies (see Supplementary Table S1). [file Table_2.xlsx]

## Sheet: Tabelle1
Supplement Table S2: List of differentially expressed miRNA between AD and Control, PD and Control and AD and PD; from literature including 7 human studies (see Supplement Table 1).
Identifier	Disease	Regulation	Study
AD vs. Control (Venn-Diagramm)
hsa-miR-30c-2-3p	AD	UP	(Burgos et al. 2014)
hsa-miR-1911-5p	AD	UP	(Burgos et al. 2014)
hsa-miR-520d-5p	AD	UP	(Burgos et al. 2014)
hsa-miR-592	AD	UP	(Burgos et al. 2014)
hsa-miR-191-5p	AD	UP	(Burgos et al. 2014)
hsa-miR-148a-3p	AD	UP	(Burgos et al. 2014)
hsa-miR-30c-1-3p	AD	UP	(Burgos et al. 2014)
hsa-miR-30a-5p	AD	UP	(Burgos et al. 2014)
hsa-let-7f-5p	AD	UP	(Burgos et al. 2014)
hsa-miR-641	AD	UP	(Burgos et al. 2014)
hsa-miR-30d-5p	AD	UP	(Burgos et al. 2014)
hsa-miR-767-5p	AD	UP	(Burgos et al. 2014)
hsa-miR-4685-3p	AD	UP	(Burgos et al. 2014)
hsa-let-7e-5p	AD	UP	(Burgos et al. 2014)
hsa-miR-524-3p	AD	UP	(Burgos et al. 2014)
hsa-miR-1911-3p	AD	UP	(Burgos et al. 2014)
hsa-miR-30e-5p	AD	UP	(Burgos et al. 2014)
hsa-miR-1298-3p	AD	UP	(Burgos et al. 2014)
hsa-miR-30c-5p	AD	UP	(Burgos et al. 2014)
hsa-miR-148a-5p	AD	UP	(Burgos et al. 2014)
hsa-miR-767-3p	AD	UP	(Burgos et al. 2014)
hsa-miR-378h	AD	UP	(Burgos et al. 2014)
hsa-miR-190a-5p	AD	UP	(Burgos et al. 2014)
hsa-miR-105-5p	AD	UP	(Burgos et al. 2014)
hsa-miR-92a-3p	AD	UP	(Burgos et al. 2014)
hsa-miR-3620-3p	AD	UP	(Burgos et al. 2014)
hsa-miR-4781-3p	AD	UP	(Burgos et al. 2014)
hsa-miR-320a	AD	UP	(Burgos et al. 2014)
hsa-miR-378f	AD	UP	(Burgos et al. 2014)
hsa-miR-204-3p	AD	UP	(Burgos et al. 2014)
hsa-miR-320c	AD	UP	(Burgos et al. 2014)
hsa-miR-34c-3p	AD	UP	(Burgos et al. 2014)
hsa-miR-184	AD	UP	(Burgos et al. 2014)
hsa-miR-378b	AD	UP	(Burgos et al. 2014)
hsa-miR-219a-2-3p	AD	UP	(Burgos et al. 2014)
hsa-miR-378d	AD	UP	(Burgos et al. 2014)
hsa-miR-34b-3p	AD	UP	(Burgos et al. 2014)
hsa-miR-320b	AD	UP	(Burgos et al. 2014)
hsa-miR-125b-1-3p	AD	UP	(Burgos et al. 2014)
hsa-miR-378c	AD	UP	(Burgos et al. 2014)
hsa-miR-4429	AD	UP	(Burgos et al. 2014)
hsa-miR-338-3p	AD	UP	(Burgos et al. 2014)
hsa-miR-34c-5p	AD	UP	(Burgos et al. 2014)
hsa-miR-1298-5p	AD	UP	(Burgos et al. 2014)
hsa-miR-378a-3p	AD	UP	(Burgos et al. 2014)
hsa-miR-204-5p	AD	UP	(Burgos et al. 2014)
hsa-miR-296-3p	AD	UP	(Burgos et al. 2014)
hsa-miR-135a-5p	AD	UP	(Burgos et al. 2014)
hsa-miR-671-5p	AD	UP	(Burgos et al. 2014)
hsa-miR-483-5p	AD	UP	(Burgos et al. 2014)
hsa-miR-887-3p	AD	UP	(Burgos et al. 2014)
hsa-miR-6729-5p	AD	UP	(Burgos et al. 2014)
hsa-miR-873-3p	AD	UP	(Burgos et al. 2014)
hsa-miR-3180-3p	AD	UP	(Burgos et al. 2014)
hsa-miR-1285-3p	AD	UP	(Burgos et al. 2014)
hsa-miR-4767	AD	UP	(Burgos et al. 2014)
hsa-miR-3180|hsa-miR-3180-3p	AD	UP	(Burgos et al. 2014)
hsa-miR-6515-5p	AD	UP	(Burgos et al. 2014)
hsa-miR-30c-2-3p	AD	UP	(Burgos et al. 2014)
hsa-miR-1226-5p	AD	UP	(Burgos et al. 2014)
hsa-miR-708-3p	AD	UP	(Burgos et al. 2014)
hsa-miR-125a-3p	AD	UP	(Burgos et al. 2014)
hsa-miR-769-3p	AD	UP	(Burgos et al. 2014)
hsa-miR-211-5p	AD	UP	(Burgos et al. 2014)
hsa-let-7c-5p	AD	UP	(Burgos et al. 2014)
hsa-miR-767-5p	AD	UP	(Burgos et al. 2014)
hsa-miR-1269b	AD	UP	(Burgos et al. 2014)
hsa-miR-34b-5p	AD	UP	(Burgos et al. 2014)
hsa-miR-129-5p	AD	UP	(Burgos et al. 2014)
hsa-miR-3928-3p	AD	UP	(Burgos et al. 2014)
hsa-miR-22-5p	AD	UP	(Burgos et al. 2014)
hsa-miR-205-5p	AD	UP	(Burgos et al. 2014)
hsa-miR-1910-5p	AD	UP	(Burgos et al. 2014)
hsa-miR-181a-3p	AD	UP	(Burgos et al. 2014)
hsa-miR-664a-5p	AD	UP	(Burgos et al. 2014)
hsa-mir-378c	AD	UP	(Burgos et al. 2014)
hsa-miR-939-5p	AD	UP	(Burgos et al. 2014)
hsa-miR-4800-5p	AD	UP	(Burgos et al. 2014)
hsa-miR-181c-3p	AD	UP	(Burgos et al. 2014)
hsa-miR-4523	AD	UP	(Burgos et al. 2014)
hsa-miR-3177-3p	AD	UP	(Burgos et al. 2014)
hsa-miR-592	AD	UP	(Burgos et al. 2014)
hsa-miR-769-5p	AD	UP	(Burgos et al. 2014)
hsa-miR-1908-5p	AD	UP	(Burgos et al. 2014)
hsa-miR-4421	AD	UP	(Burgos et al. 2014)
hsa-miR-127-3p	AD	UP	(Burgos et al. 2014)
hsa-miR-6128	AD	UP	(Burgos et al. 2014)
hsa-miR-378e	AD	UP	(Burgos et al. 2014)
hsa-miR-6761-5p	AD	UP	(Burgos et al. 2014)
hsa-miR-370-3p	AD	UP	(Burgos et al. 2014)
hsa-mir-485-5p	AD	UP	(Gui et al. 2015)
hsa-miR-548at-5p	AD	UP	(Lugli et al. 2015)
hsa-miR-138-5p	AD	UP	(Lugli et al. 2015)
hsa-miR-5001-3p	AD	UP	(Lugli et al. 2015)
hsa-miR-659-5p	AD	UP	(Lugli et al. 2015)
hsa-miR-124-3p	AD	DOWN	(Burgos et al. 2014)
hsa-miR-138-5p	AD	DOWN	(Burgos et al. 2014)
hsa-miR-212-3p	AD	DOWN	(Burgos et al. 2014)
hsa-miR-199b-5p	AD	DOWN	(Burgos et al. 2014)
hsa-miR-132-3p	AD	DOWN	(Burgos et al. 2014)
hsa-miR-770-5p	AD	DOWN	(Burgos et al. 2014)
hsa-miR-127-3p	AD	DOWN	(Burgos et al. 2014)
hsa-miR-9-3p	AD	DOWN	(Burgos et al. 2014)
hsa-miR-136-3p	AD	DOWN	(Burgos et al. 2014)
hsa-miR-127-5p	AD	DOWN	(Burgos et al. 2014)
hsa-miR-381-3p	AD	DOWN	(Burgos et al. 2014)
hsa-miR-138-1-3p	AD	DOWN	(Burgos et al. 2014)
hsa-miR-101-5p	AD	DOWN	(Burgos et al. 2014)
hsa-miR-136-5p	AD	DOWN	(Burgos et al. 2014)
hsa-miR-874-3p	AD	DOWN	(Burgos et al. 2014)
hsa-miR-132-5p	AD	DOWN	(Burgos et al. 2014)
hsa-miR-598-3p	AD	DOWN	(Burgos et al. 2014)
hsa-miR-95-3p	AD	DOWN	(Burgos et al. 2014)
hsa-miR-184	AD	DOWN	(Burgos et al. 2014)
hsa-miR-760	AD	DOWN	(Burgos et al. 2014)
hsa-miR-3117-3p	AD	DOWN	(Burgos et al. 2014)
hsa-miR-122-5p	AD	DOWN	(Burgos et al. 2014)
hsa-miR-769-5p	AD	DOWN	(Burgos et al. 2014)
hsa-miR-431-3p	AD	DOWN	(Burgos et al. 2014)
hsa-miR-495-3p	AD	DOWN	(Burgos et al. 2014)
hsa-miR-192-5p	AD	DOWN	(Burgos et al. 2014)
hsa-miR-769-3p	AD	DOWN	(Burgos et al. 2014)
hsa-miR-1296-5p	AD	DOWN	(Burgos et al. 2014)
hsa-miR-181a-5p	AD	DOWN	(Burgos et al. 2014)
hsa-miR-193b-5p	AD	DOWN	(Burgos et al. 2014)
hsa-miR-218-5p	AD	DOWN	(Burgos et al. 2014)
hsa-miR-488-3p	AD	DOWN	(Burgos et al. 2014)
hsa-miR-485-5p	AD	DOWN	(Burgos et al. 2014)
hsa-miR-129-5p	AD	DOWN	(Burgos et al. 2014)
hsa-miR-139-5p	AD	DOWN	(Burgos et al. 2014)
hsa-miR-3663-3p	AD	DOWN	(Burgos et al. 2014)
hsa-miR-496	AD	DOWN	(Burgos et al. 2014)
hsa-miR-181a-3p	AD	DOWN	(Burgos et al. 2014)
hsa-miR-145-5p	AD	DOWN	(Burgos et al. 2014)
hsa-miR-3200-3p	AD	DOWN	(Burgos et al. 2014)
hsa-miR-744-3p	AD	DOWN	(Burgos et al. 2014)
hsa-miR-873-5p	AD	DOWN	(Burgos et al. 2014)
hsa-miR-6500-3p	AD	DOWN	(Burgos et al. 2014)
hsa-miR-377-5p	AD	DOWN	(Burgos et al. 2014)
hsa-miR-1224-5p	AD	DOWN	(Burgos et al. 2014)
hsa-miR-539-5p	AD	DOWN	(Burgos et al. 2014)
hsa-miR-382-3p	AD	DOWN	(Burgos et al. 2014)
hsa-miR-329-3p	AD	DOWN	(Burgos et al. 2014)
hsa-miR-128-1-5p	AD	DOWN	(Burgos et al. 2014)
hsa-miR-708-3p	AD	DOWN	(Burgos et al. 2014)
hsa-miR-708-5p	AD	DOWN	(Burgos et al. 2014)
hsa-miR-376a-3p	AD	DOWN	(Burgos et al. 2014)
hsa-miR-1299	AD	DOWN	(Burgos et al. 2014)
hsa-miR-323a-3p	AD	DOWN	(Burgos et al. 2014)
hsa-miR-138-2-3p	AD	DOWN	(Burgos et al. 2014)
hsa-miR-628-5p	AD	DOWN	(Burgos et al. 2014)
hsa-miR-421	AD	DOWN	(Burgos et al. 2014)
hsa-miR-219a-5p	AD	DOWN	(Burgos et al. 2014)
hsa-miR-181b-5p	AD	DOWN	(Burgos et al. 2014)
hsa-miR-383-5p	AD	DOWN	(Burgos et al. 2014)
hsa-miR-134-5p	AD	DOWN	(Burgos et al. 2014)
hsa-miR-758-5p	AD	DOWN	(Burgos et al. 2014)
hsa-miR-409-3p	AD	DOWN	(Burgos et al. 2014)
hsa-miR-548ab	AD	DOWN	(Burgos et al. 2014)
hsa-miR-33b-5p	AD	DOWN	(Burgos et al. 2014)
hsa-miR-323b-3p	AD	DOWN	(Burgos et al. 2014)
hsa-miR-758-3p	AD	DOWN	(Burgos et al. 2014)
hsa-miR-326	AD	DOWN	(Burgos et al. 2014)
hsa-miR-199a-3p|hsa-miR-199b-3p	AD	DOWN	(Burgos et al. 2014)
hsa-miR-33a-5p	AD	DOWN	(Burgos et al. 2014)
hsa-miR-433-3p	AD	DOWN	(Burgos et al. 2014)
hsa-miR-139-3p	AD	DOWN	(Burgos et al. 2014)
hsa-miR-451a	AD	DOWN	(Burgos et al. 2014)
hsa-miR-146a-5p	AD	DOWN	(Burgos et al. 2014)
hsa-miR-95-5p	AD	DOWN	(Burgos et al. 2014)
hsa-miR-3065-3p	AD	DOWN	(Burgos et al. 2014)
hsa-miR-4707-3p	AD	DOWN	(Burgos et al. 2014)
hsa-miR-377-3p	AD	DOWN	(Burgos et al. 2014)
hsa-miR-129-2-3p	AD	DOWN	(Burgos et al. 2014)
hsa-miR-487a-5p	AD	DOWN	(Burgos et al. 2014)
hsa-miR-369-3p	AD	DOWN	(Burgos et al. 2014)
hsa-miR-455-5p	AD	DOWN	(Burgos et al. 2014)
hsa-miR-493-3p	AD	DOWN	(Burgos et al. 2014)
hsa-miR-382-5p	AD	DOWN	(Burgos et al. 2014)
hsa-miR-154-5p	AD	DOWN	(Burgos et al. 2014)
hsa-miR-199a-5p	AD	DOWN	(Burgos et al. 2014)
hsa-miR-2467-5p	AD	DOWN	(Burgos et al. 2014)
hsa-miR-4705	AD	DOWN	(Burgos et al. 2014)
hsa-miR-376a-5p	AD	DOWN	(Burgos et al. 2014)
hsa-miR-181c-5p	AD	DOWN	(Burgos et al. 2014)
hsa-miR-9-5p	AD	DOWN	(Burgos et al. 2014)
hsa-miR-432-5p	AD	DOWN	(Burgos et al. 2014)
hsa-miR-376c-3p	AD	DOWN	(Burgos et al. 2014)
hsa-miR-128-3p	AD	DOWN	(Burgos et al. 2014)
hsa-miR-335-5p	AD	DOWN	(Burgos et al. 2014)
hsa-miR-370-3p	AD	DOWN	(Burgos et al. 2014)
hsa-miR-1287-5p	AD	DOWN	(Burgos et al. 2014)
hsa-miR-582-5p	AD	DOWN	(Burgos et al. 2014)
hsa-miR-299-3p	AD	DOWN	(Burgos et al. 2014)
hsa-miR-330-3p	AD	DOWN	(Burgos et al. 2014)
hsa-miR-320a	AD	DOWN	(Burgos et al. 2014)
hsa-miR-655-3p	AD	DOWN	(Burgos et al. 2014)
hsa-miR-124-5p	AD	DOWN	(Burgos et al. 2014)
hsa-miR-490-5p	AD	DOWN	(Burgos et al. 2014)
hsa-miR-215-5p	AD	DOWN	(Burgos et al. 2014)
hsa-miR-182-5p	AD	DOWN	(Burgos et al. 2014)
hsa-miR-5010-5p	AD	DOWN	(Burgos et al. 2014)
hsa-miR-200c-3p	AD	DOWN	(Burgos et al. 2014)
hsa-miR-21-5p	AD	DOWN	(Burgos et al. 2014)
hsa-miR-141-3p	AD	DOWN	(Burgos et al. 2014)
hsa-miR-375	AD	DOWN	(Burgos et al. 2014)
hsa-miR-1538	AD	DOWN	(Burgos et al. 2014)
hsa-miR-484	AD	DOWN	(Burgos et al. 2014)
hsa-miR-429	AD	DOWN	(Burgos et al. 2014)
hsa-mir-16-2	AD	DOWN	(Gui et al. 2015)
hsa-mir-331-5p	AD	DOWN	(Gui et al. 2015)
hsa-mir-132-5p	AD	DOWN	(Gui et al. 2015)
hsa-mir-151	AD	DOWN	(Gui et al. 2015)
hsa-mir-136-3p	AD	DOWN	(Gui et al. 2015)
hsa-mir-29c	AD	DOWN	(Gui et al. 2015)
hsa-miR-185-5p	AD	DOWN	(Lugli et al. 2015)
hsa-miR-342-3p	AD	DOWN	(Lugli et al. 2015)
hsa-miR-141-3p	AD	DOWN	(Lugli et al. 2015)
hsa-miR-342-5p	AD	DOWN	(Lugli et al. 2015)
hsa-miR-4772-3p	AD	DOWN	(Lugli et al. 2015)
hsa-miR-23b-3p	AD	DOWN	(Lugli et al. 2015)
hsa-miR-29b-3p	AD	DOWN	(Lugli et al. 2015)
hsa-miR-3916	AD	DOWN	(Lugli et al. 2015)
hsa-miR-338-3p	AD	DOWN	(Lugli et al. 2015)
hsa-miR-3065-5p	AD	DOWN	(Lugli et al. 2015)
hsa-miR-139-5p	AD	DOWN	(Lugli et al. 2015)
hsa-miR-152-3p	AD	DOWN	(Lugli et al. 2015)
hsa-miR-150-5p	AD	DOWN	(Lugli et al. 2015)
hsa-miR-3613-3p	AD	DOWN	(Lugli et al. 2015)
PD vs. Control (Venn-Diagramm)
hsa-miR-19b-3p	PD	UP	(Burgos et al. 2014)
hsa-miR-19a-3p	PD	UP	(Burgos et al. 2014)
hsa-miR-30e-3p	PD	UP	(Burgos et al. 2014)
hsa-let-7i-3p	PD	UP	(Burgos et al. 2014)
hsa-miR-30a-3p	PD	UP	(Burgos et al. 2014)
hsa-miR-34a-3p	PD	UP	(Burgos et al. 2014)
hsa-miR-32-5p	PD	UP	(Burgos et al. 2014)
hsa-let-7g-3p	PD	UP	(Burgos et al. 2014)
hsa-miR-532-5p	PD	UP	(Burgos et al. 2014)
hsa-miR-592	PD	UP	(Burgos et al. 2014)
hsa-miR-190a-3p	PD	UP	(Burgos et al. 2014)
hsa-miR-30a-5p	PD	UP	(Burgos et al. 2014)
hsa-miR-30c-2-3p	PD	UP	(Burgos et al. 2014)
hsa-miR-190a-5p	PD	UP	(Burgos et al. 2014)
hsa-miR-34a-5p	PD	UP	(Burgos et al. 2014)
hsa-miR-148a-3p	PD	UP	(Burgos et al. 2014)
hsa-miR-629-5p	PD	UP	(Burgos et al. 2014)
hsa-miR-208b-3p	PD	UP	(Burgos et al. 2014)
hsa-let-7i-5p	PD	UP	(Burgos et al. 2014)
hsa-miR-106a-5p	PD	UP	(Burgos et al. 2014)
hsa-miR-30d	PD	UP	(Ding et al. 2016)
hsa-miR-195	PD	UP	(Ding et al. 2016)
hsa-miR-191	PD	UP	(Ding et al. 2016)
hsa-miR-206	PD	UP	(Ding et al. 2016)
hsa-miR-222	PD	UP	(Ding et al. 2016)
hsa-miR-24	PD	UP	(Ding et al. 2016)
hsa-miR-10b	PD	UP	(Ding et al. 2016)
hsa-mir-103a	PD	UP	(Gui et al. 2015)
hsa-mir-30b	PD	UP	(Gui et al. 2015)
hsa-mir-26a	PD	UP	(Gui et al. 2015)
hsa-mir-153	PD	UP	(Gui et al. 2015)
hsa-mir-485-5p	PD	UP	(Gui et al. 2015)
hsa-mir-127-3p	PD	UP	(Gui et al. 2015)
hsa-mir-409-3p	PD	UP	(Gui et al. 2015)
hsa-mir-433	PD	UP	(Gui et al. 2015)
hsa-mir-370	PD	UP	(Gui et al. 2015)
hsa-mir-873-3p	PD	UP	(Gui et al. 2015)
hsa-mir-378c	PD	UP	(Soreq et al. 2013)
hsa-mir-4293	PD	UP	(Soreq et al. 2013)
hsa-miR-299-3p	PD	UP	(Tatura et al. 2016)
hsa-miR-23a	PD	UP	(Tatura et al. 2016)
hsa-miR-10b	PD	UP	(Tatura et al. 2016)
hsa-miR-199b	PD	UP	(Tatura et al. 2016)
hsa-miR-154-5p	PD	UP	(Tatura et al. 2016)
hsa-miR-496	PD	UP	(Tatura et al. 2016)
hsa-miR-517b	PD	UP	(Tatura et al. 2016)
hsa-miR-99a	PD	UP	(Tatura et al. 2016)
hsa-miR-548c	PD	UP	(Tatura et al. 2016)
hsa-miR-544a	PD	UP	(Tatura et al. 2016)
hsa-miR-591	PD	UP	(Tatura et al. 2016)
hsa-miR-939	PD	UP	(Tatura et al. 2016)
hsa-miR-892b	PD	UP	(Tatura et al. 2016)
hsa-miR-1249	PD	UP	(Tatura et al. 2016)
hsa-miR-1296	PD	UP	(Tatura et al. 2016)
hsa-miR-1301	PD	UP	(Tatura et al. 2016)
hsa-miR-29b1	PD	UP	(Tatura et al. 2016)
hsa-miR-1200	PD	UP	(Tatura et al. 2016)
hsa-miR-1201	PD	UP	(Tatura et al. 2016)
hsa-miR-488	PD	UP	(Tatura et al. 2016)
dme-miR-7	PD	UP	(Tatura et al. 2016)
hsa-miR-1183	PD	UP	(Tatura et al. 2016)
hsa-miR-875-5p	PD	UP	(Tatura et al. 2016)
hsa-miR-154-3p	PD	UP	(Tatura et al. 2016)
hsa-miR-675	PD	UP	(Tatura et al. 2016)
hsa-miR-30c2	PD	UP	(Tatura et al. 2016)
hsa-let-7e	PD	UP	(Tatura et al. 2016)
hsa-miR-769-3p	PD	UP	(Tatura et al. 2016)
hsa-miR-424	PD	UP	(Tatura et al. 2016)
hsa-miR-30d	PD	UP	(Tatura et al. 2016)
hsa-miR-337-3p	PD	UP	(Tatura et al. 2016)
hsa-miR-497	PD	UP	(Tatura et al. 2016)
hsa-miR-29a	PD	UP	(Tatura et al. 2016)
hsa-miR-221	PD	UP	(Tatura et al. 2016)
hsa-miR-144	PD	UP	(Tatura et al. 2016)
hsa-miR-1248	PD	UP	(Tatura et al. 2016)
hsa-miR-124	PD	UP	(Tatura et al. 2016)
hsa-miR-17	PD	UP	(Tatura et al. 2016)
hsa-miR-431	PD	UP	(Tatura et al. 2016)
hsa-miR-129	PD	UP	(Tatura et al. 2016)
hsa-miR-543	PD	UP	(Tatura et al. 2016)
hsa-miR-29b2	PD	UP	(Tatura et al. 2016)
hsa-miR-145	PD	UP	(Tatura et al. 2016)
hsa-miR-4454	PD	DOWN	(Burgos et al. 2014)
hsa-miR-132-5p	PD	DOWN	(Burgos et al. 2014)
hsa-miR-383-5p	PD	DOWN	(Burgos et al. 2014)
hsa-miR-485-5p	PD	DOWN	(Burgos et al. 2014)
hsa-miR-127-3p	PD	DOWN	(Burgos et al. 2014)
hsa-miR-128-1-5p	PD	DOWN	(Burgos et al. 2014)
hsa-miR-409-3p	PD	DOWN	(Burgos et al. 2014)
hsa-miR-370-3p	PD	DOWN	(Burgos et al. 2014)
hsa-miR-128-3p	PD	DOWN	(Burgos et al. 2014)
hsa-miR-873-3p	PD	DOWN	(Burgos et al. 2014)
hsa-miR-369-5p	PD	DOWN	(Burgos et al. 2014)
hsa-miR-323a-3p	PD	DOWN	(Burgos et al. 2014)
hsa-miR-433-3p	PD	DOWN	(Burgos et al. 2014)
hsa-miR-124-3p	PD	DOWN	(Burgos et al. 2014)
hsa-miR-431-3p	PD	DOWN	(Burgos et al. 2014)
hsa-miR-744-3p	PD	DOWN	(Burgos et al. 2014)
hsa-miR-139-3p	PD	DOWN	(Burgos et al. 2014)
hsa-miR-212-3p	PD	DOWN	(Burgos et al. 2014)
hsa-miR-138-1-3p	PD	DOWN	(Burgos et al. 2014)
hsa-miR-138-5p	PD	DOWN	(Burgos et al. 2014)
hsa-miR-133a-3p	PD	DOWN	(Burgos et al. 2014)
hsa-miR-744-5p	PD	DOWN	(Burgos et al. 2014)
hsa-miR-150-5p	PD	DOWN	(Burgos et al. 2014)
hsa-miR-539-5p	PD	DOWN	(Burgos et al. 2014)
hsa-miR-760	PD	DOWN	(Burgos et al. 2014)
hsa-miR-139-5p	PD	DOWN	(Burgos et al. 2014)
hsa-miR-136-3p	PD	DOWN	(Burgos et al. 2014)
hsa-miR-1247-5p	PD	DOWN	(Burgos et al. 2014)
hsa-miR-134-5p	PD	DOWN	(Burgos et al. 2014)
hsa-miR-377-5p	PD	DOWN	(Burgos et al. 2014)
hsa-miR-671-3p	PD	DOWN	(Burgos et al. 2014)
hsa-miR-483-5p	PD	DOWN	(Burgos et al. 2014)
hsa-miR-132-3p	PD	DOWN	(Burgos et al. 2014)
hsa-miR-376a-5p	PD	DOWN	(Burgos et al. 2014)
hsa-miR-3909	PD	DOWN	(Burgos et al. 2014)
hsa-miR-1299	PD	DOWN	(Burgos et al. 2014)
hsa-miR-486-3p	PD	DOWN	(Burgos et al. 2014)
hsa-miR-136-5p	PD	DOWN	(Burgos et al. 2014)
hsa-miR-323b-3p	PD	DOWN	(Burgos et al. 2014)
hsa-miR-425-5p	PD	DOWN	(Burgos et al. 2014)
hsa-miR-423-5p	PD	DOWN	(Burgos et al. 2014)
hsa-miR-100-5p	PD	DOWN	(Burgos et al. 2014)
hsa-miR-16-2-3p	PD	DOWN	(Burgos et al. 2014)
hsa-miR-1294	PD	DOWN	(Burgos et al. 2014)
hsa-miR-145	PD	DOWN	(Ding et al. 2016)
hsa-miR-15b	PD	DOWN	(Ding et al. 2016)
hsa-miR-221	PD	DOWN	(Ding et al. 2016)
hsa-miR-181a	PD	DOWN	(Ding et al. 2016)
hsa-miR-185	PD	DOWN	(Ding et al. 2016)
hsa-mir-1	PD	DOWN	(Gui et al. 2015)
hsa-mir-22	PD	DOWN	(Gui et al. 2015)
hsa-mir-29	PD	DOWN	(Gui et al. 2015)
hsa-mir-16-2	PD	DOWN	(Gui et al. 2015)
hsa-mir-331-5p	PD	DOWN	(Gui et al. 2015)
hsa-mir-374	PD	DOWN	(Gui et al. 2015)
hsa-mir-132-5p	PD	DOWN	(Gui et al. 2015)
hsa-mir-119a	PD	DOWN	(Gui et al. 2015)
hsa-mir-126	PD	DOWN	(Gui et al. 2015)
hsa-let-7g-3p	PD	DOWN	(Gui et al. 2015)
hsa-mir-151	PD	DOWN	(Gui et al. 2015)
hsa-mir-28	PD	DOWN	(Gui et al. 2015)
hsa-mir-301a	PD	DOWN	(Gui et al. 2015)
hsa-mir-136-3p	PD	DOWN	(Gui et al. 2015)
hsa-mir-19b-3p	PD	DOWN	(Gui et al. 2015)
hsa-mir-10a-5p	PD	DOWN	(Gui et al. 2015)
hsa-mir-29c	PD	DOWN	(Gui et al. 2015)
hsa-mir-335	PD	DOWN	(Martins et al. 2011)
hsa-mir-374a	PD	DOWN	(Martins et al. 2011)
hsa-mir-199a-3p/hsa-mir-199b-3p	PD	DOWN	(Martins et al. 2011)
hsa-mir-126*	PD	DOWN	(Martins et al. 2011)
hsa-mir-151-3p	PD	DOWN	(Martins et al. 2011)
hsa-mir-199a-5p	PD	DOWN	(Martins et al. 2011)
hsa-mir-151-5p	PD	DOWN	(Martins et al. 2011)
hsa-mir-126	PD	DOWN	(Martins et al. 2011)
hsa-mir-29b	PD	DOWN	(Martins et al. 2011)
hsa-mir-147	PD	DOWN	(Martins et al. 2011)
hsa-mir-28-5p	PD	DOWN	(Martins et al. 2011)
hsa-mir-30b	PD	DOWN	(Martins et al. 2011)
hsa-mir-374b	PD	DOWN	(Martins et al. 2011)
hsa-mir-19b	PD	DOWN	(Martins et al. 2011)
hsa-mir-30c	PD	DOWN	(Martins et al. 2011)
hsa-mir-29c	PD	DOWN	(Martins et al. 2011)
hsa-mir-301a	PD	DOWN	(Martins et al. 2011)
hsa-mir-26a	PD	DOWN	(Martins et al. 2011)
AD vs. PD
hsa-miR-942-5p	AD vs. PD	UP	(Burgos et al. 2014)
hsa-mir-378c	AD vs. PD	UP	(Burgos et al. 2014)
hsa-miR-483-5p	AD vs. PD	UP	(Burgos et al. 2014)
hsa-miR-320a	AD vs. PD	UP	(Burgos et al. 2014)
hsa-miR-204-3p	AD vs. PD	UP	(Burgos et al. 2014)
hsa-miR-378d	AD vs. PD	UP	(Burgos et al. 2014)
hsa-miR-3180|hsa-miR-3180-3p	AD vs. PD	UP	(Burgos et al. 2014)
hsa-miR-4429	AD vs. PD	UP	(Burgos et al. 2014)
hsa-miR-378f	AD vs. PD	UP	(Burgos et al. 2014)
hsa-miR-378a-3p	AD vs. PD	UP	(Burgos et al. 2014)
hsa-miR-378g	AD vs. PD	UP	(Burgos et al. 2014)
hsa-miR-378b	AD vs. PD	UP	(Burgos et al. 2014)
hsa-miR-320c	AD vs. PD	UP	(Burgos et al. 2014)
hsa-miR-34c-5p	AD vs. PD	UP	(Burgos et al. 2014)
hsa-miR-4745-5p	AD vs. PD	UP	(Burgos et al. 2014)
hsa-miR-320b	AD vs. PD	UP	(Burgos et al. 2014)
hsa-miR-4767	AD vs. PD	UP	(Burgos et al. 2014)
hsa-miR-1285-3p	AD vs. PD	UP	(Burgos et al. 2014)
hsa-miR-378c	AD vs. PD	UP	(Burgos et al. 2014)
hsa-miR-193a-5p	AD vs. PD	UP	(Burgos et al. 2014)
hsa-miR-135a-5p	AD vs. PD	UP	(Burgos et al. 2014)
hsa-miR-15b-3p	AD vs. PD	UP	(Burgos et al. 2014)
hsa-miR-34b-5p	AD vs. PD	UP	(Burgos et al. 2014)
hsa-miR-3180-3p	AD vs. PD	UP	(Burgos et al. 2014)
hsa-miR-320d	AD vs. PD	UP	(Burgos et al. 2014)
hsa-miR-125a-5p	AD vs. PD	UP	(Burgos et al. 2014)
hsa-miR-4523	AD vs. PD	UP	(Burgos et al. 2014)
hsa-miR-378e	AD vs. PD	UP	(Burgos et al. 2014)
hsa-miR-615-3p	AD vs. PD	UP	(Burgos et al. 2014)
hsa-let-7i-3p	AD vs. PD	UP	(Burgos et al. 2014)
hsa-miR-550a-3-5p	AD vs. PD	UP	(Burgos et al. 2014)
hsa-miR-6761-5p	AD vs. PD	UP	(Burgos et al. 2014)
hsa-miR-939-5p	AD vs. PD	UP	(Burgos et al. 2014)
hsa-miR-6729-5p	AD vs. PD	UP	(Burgos et al. 2014)
hsa-miR-122-5p	AD vs. PD	DOWN	(Burgos et al. 2014)
hsa-miR-19b-3p	AD vs. PD	DOWN	(Burgos et al. 2014)
hsa-miR-19a-3p	AD vs. PD	DOWN	(Burgos et al. 2014)
hsa-miR-664b-5p	AD vs. PD	DOWN	(Burgos et al. 2014)
hsa-miR-30a-3p	AD vs. PD	DOWN	(Burgos et al. 2014)
hsa-miR-190a-3p	AD vs. PD	DOWN	(Burgos et al. 2014)
hsa-let-7g-3p	AD vs. PD	DOWN	(Burgos et al. 2014)
hsa-miR-582-5p	AD vs. PD	DOWN	(Burgos et al. 2014)
hsa-miR-340-5p	AD vs. PD	DOWN	(Burgos et al. 2014)
hsa-miR-218-5p	AD vs. PD	DOWN	(Burgos et al. 2014)
hsa-miR-2114-5p	AD vs. PD	DOWN	(Burgos et al. 2014)
hsa-miR-127-5p	AD vs. PD	DOWN	(Burgos et al. 2014)
hsa-miR-665	AD vs. PD	DOWN	(Burgos et al. 2014)
hsa-miR-873-5p	AD vs. PD	DOWN	(Burgos et al. 2014)
hsa-miR-32-5p	AD vs. PD	DOWN	(Burgos et al. 2014)
hsa-miR-33a-5p	AD vs. PD	DOWN	(Burgos et al. 2014)
hsa-miR-181a-2-3p	AD vs. PD	DOWN	(Burgos et al. 2014)
hsa-miR-598-3p	AD vs. PD	DOWN	(Burgos et al. 2014)
hsa-miR-21-5p	AD vs. PD	DOWN	(Burgos et al. 2014)
hsa-miR-215-5p	AD vs. PD	DOWN	(Burgos et al. 2014)
hsa-miR-199a-5p	AD vs. PD	DOWN	(Burgos et al. 2014)
hsa-miR-365a-3p|hsa-miR-365b-3p	AD vs. PD	DOWN	(Burgos et al. 2014)
hsa-miR-141-3p	AD vs. PD	DOWN	(Burgos et al. 2014)
