# Supplementary material for: Common miRNA Patterns of Alzheimer’s Disease and Parkinson’s Disease and Their Putative Impact on Commensal Gut Microbiota
Source: Front Neurosci. 2019 Mar 5;13:113. doi: 10.3389/fnins.2019.00113 (PMC6411762; doi:10.3389/fnins.2019.00113)
Supplement: TABLE S3 — List of all 346 miRNA IDs that have been used for target analysis (see Supplementary Tables S1, S2). [file Table_3.xlsx]

## Sheet: Tabelle1
Supplement Table S3: List of all 346 miRNA Ids that have been used for target scan analysis.
miRNA_ID
hsa-let-7c-5p
hsa-let-7e-3p
hsa-let-7e-5p
hsa-let-7f-5p
hsa-let-7g-3p
hsa-let-7i-3p
hsa-let-7i-5p
hsa-miR-100-5p
hsa-miR-101-5p
hsa-miR-103a-1-5p
hsa-miR-103a-2-5p
hsa-miR-103a-3p
hsa-miR-105-5p
hsa-miR-106a-5p
hsa-miR-10a-5p
hsa-miR-10b-3p
hsa-miR-10b-5p
hsa-miR-1183
hsa-miR-1200
hsa-miR-1224-5p
hsa-miR-122-5p
hsa-miR-1226-5p
hsa-miR-124-3p
hsa-miR-124-5p
hsa-miR-1247-5p
hsa-miR-1248
hsa-miR-1249-3p
hsa-miR-1249-5p
hsa-miR-125a-3p
hsa-miR-125a-5p
hsa-miR-125b-1-3p
hsa-miR-126-3p
hsa-miR-126-5p
hsa-miR-1269b
hsa-miR-127-3p
hsa-miR-127-5p
hsa-miR-128-1-5p
hsa-miR-128-3p
hsa-miR-1285-3p
hsa-miR-1287-5p
hsa-miR-129-1-3p
hsa-miR-129-2-3p
hsa-miR-1294
hsa-miR-129-5p
hsa-miR-1296-3p
hsa-miR-1296-5p
hsa-miR-1298-3p
hsa-miR-1298-5p
hsa-miR-1299
hsa-miR-1301-3p
hsa-miR-1301-5p
hsa-miR-132-3p
hsa-miR-132-5p
hsa-miR-133a-3p
hsa-miR-134-5p
hsa-miR-135a-5p
hsa-miR-136-3p
hsa-miR-136-5p
hsa-miR-138-1-3p
hsa-miR-138-2-3p
hsa-miR-138-5p
hsa-miR-139-3p
hsa-miR-139-5p
hsa-miR-1-3p
hsa-miR-141-3p
hsa-miR-144-3p
hsa-miR-144-5p
hsa-miR-145-3p
hsa-miR-145-5p
hsa-miR-146a-5p
hsa-miR-148a-3p
hsa-miR-148a-5p
hsa-miR-150-5p
hsa-miR-151a-3p
hsa-miR-151a-5p
hsa-miR-152-3p
hsa-miR-153-3p
hsa-miR-153-5p
hsa-miR-1538
hsa-miR-154-3p
hsa-miR-154-5p
hsa-miR-15b-3p
hsa-miR-15b-5p
hsa-miR-1-5p
hsa-miR-16-2-3p
hsa-miR-17-3p
hsa-miR-17-5p
hsa-miR-181a-2-3p
hsa-miR-181a-3p
hsa-miR-181a-5p
hsa-miR-181b-5p
hsa-miR-181c-3p
hsa-miR-181c-5p
hsa-miR-182-5p
hsa-miR-184
hsa-miR-185-3p
hsa-miR-185-5p
hsa-miR-1908-5p
hsa-miR-190a-3p
hsa-miR-190a-5p
hsa-miR-1910-5p
hsa-miR-1911-3p
hsa-miR-1911-5p
hsa-miR-191-3p
hsa-miR-191-5p
hsa-miR-192-5p
hsa-miR-193a-5p
hsa-miR-193b-5p
hsa-miR-195-3p
hsa-miR-195-5p
hsa-miR-199a-3p
hsa-miR-199a-5p
hsa-miR-199b-3p
hsa-miR-199b-5p
hsa-miR-19a-3p
hsa-miR-19b-1-5p
hsa-miR-19b-2-5p
hsa-miR-19b-3p
hsa-miR-200c-3p
hsa-miR-204-3p
hsa-miR-204-5p
hsa-miR-205-5p
hsa-miR-206
hsa-miR-208b-3p
hsa-miR-2114-5p
hsa-miR-211-5p
hsa-miR-212-3p
hsa-miR-215-5p
hsa-miR-21-5p
hsa-miR-218-5p
hsa-miR-219a-2-3p
hsa-miR-219a-5p
hsa-miR-221-3p
hsa-miR-221-5p
hsa-miR-222-3p
hsa-miR-222-5p
hsa-miR-22-3p
hsa-miR-22-5p
hsa-miR-23a-3p
hsa-miR-23a-5p
hsa-miR-23b-3p
hsa-miR-24-1-5p
hsa-miR-24-2-5p
hsa-miR-24-3p
hsa-miR-2467-5p
hsa-miR-26a-1-3p
hsa-miR-26a-2-3p
hsa-miR-26a-5p
hsa-miR-28-3p
hsa-miR-28-5p
hsa-miR-296-3p
hsa-miR-299-3p
hsa-miR-29a-3p
hsa-miR-29a-5p
hsa-miR-29b-1-5p
hsa-miR-29b-2-5p
hsa-miR-29b-3p
hsa-miR-29c-3p
hsa-miR-29c-5p
hsa-miR-301a-3p
hsa-miR-301a-5p
hsa-miR-3065-3p
hsa-miR-3065-5p
hsa-miR-30a-3p
hsa-miR-30a-5p
hsa-miR-30b-3p
hsa-miR-30b-5p
hsa-miR-30c-1-3p
hsa-miR-30c-2-3p
hsa-miR-30c-5p
hsa-miR-30d-3p
hsa-miR-30d-5p
hsa-miR-30e-3p
hsa-miR-30e-5p
hsa-miR-3117-3p
hsa-miR-3177-3p
hsa-miR-3180
hsa-miR-3180-3p
hsa-miR-3180-5p
hsa-miR-3200-3p
hsa-miR-320a-3p
hsa-miR-320a-5p
hsa-miR-320b
hsa-miR-320c
hsa-miR-320d
hsa-miR-323a-3p
hsa-miR-323b-3p
hsa-miR-32-5p
hsa-miR-326
hsa-miR-329-3p
hsa-miR-330-3p
hsa-miR-331-5p
hsa-miR-335-3p
hsa-miR-335-5p
hsa-miR-337-3p
hsa-miR-338-3p
hsa-miR-33a-5p
hsa-miR-33b-5p
hsa-miR-340-5p
hsa-miR-342-3p
hsa-miR-342-5p
hsa-miR-34a-3p
hsa-miR-34a-5p
hsa-miR-34b-3p
hsa-miR-34b-5p
hsa-miR-34c-3p
hsa-miR-34c-5p
hsa-miR-3613-3p
hsa-miR-3620-3p
hsa-miR-365a-3p
hsa-miR-365b-3p
hsa-miR-3663-3p
hsa-miR-369-3p
hsa-miR-369-5p
hsa-miR-370-3p
hsa-miR-370-5p
hsa-miR-374a-3p
hsa-miR-374a-5p
hsa-miR-374b-3p
hsa-miR-374b-5p
hsa-miR-375-3p
hsa-miR-375-5p
hsa-miR-376a-3p
hsa-miR-376a-5p
hsa-miR-376c-3p
hsa-miR-377-3p
hsa-miR-377-5p
hsa-miR-378a-3p
hsa-miR-378b
hsa-miR-378c
hsa-miR-378d
hsa-miR-378e
hsa-miR-378f
hsa-miR-378g
hsa-miR-378h
hsa-miR-381-3p
hsa-miR-382-3p
hsa-miR-382-5p
hsa-miR-383-5p
hsa-miR-3909
hsa-miR-3916
hsa-miR-3928-3p
hsa-miR-409-3p
hsa-miR-421
hsa-miR-423-5p
hsa-miR-424-3p
hsa-miR-424-5p
hsa-miR-425-5p
hsa-miR-429
hsa-miR-4293
hsa-miR-431-3p
hsa-miR-431-5p
hsa-miR-432-5p
hsa-miR-433-3p
hsa-miR-433-5p
hsa-miR-4421
hsa-miR-4429
hsa-miR-4454
hsa-miR-451a
hsa-miR-4523
hsa-miR-455-5p
hsa-miR-4685-3p
hsa-miR-4705
hsa-miR-4707-3p
hsa-miR-4745-5p
hsa-miR-4767
hsa-miR-4772-3p
hsa-miR-4781-3p
hsa-miR-4800-5p
hsa-miR-483-5p
hsa-miR-484
hsa-miR-485-5p
hsa-miR-486-3p
hsa-miR-487a-5p
hsa-miR-488-3p
hsa-miR-488-5p
hsa-miR-490-5p
hsa-miR-493-3p
hsa-miR-495-3p
hsa-miR-496
hsa-miR-497-3p
hsa-miR-497-5p
hsa-miR-5001-3p
hsa-miR-5010-5p
hsa-miR-517b-3p
hsa-miR-520d-5p
hsa-miR-524-3p
hsa-miR-532-5p
hsa-miR-539-5p
hsa-miR-543
hsa-miR-544a
hsa-miR-548ab
hsa-miR-548at-5p
hsa-miR-548c-3p
hsa-miR-548c-5p
hsa-miR-550a-3-5p
hsa-miR-582-5p
hsa-miR-591
hsa-miR-592
hsa-miR-598-3p
hsa-miR-6128
hsa-miR-615-3p
hsa-miR-628-5p
hsa-miR-629-5p
hsa-miR-641
hsa-miR-6500-3p
hsa-miR-6515-5p
hsa-miR-655-3p
hsa-miR-659-5p
hsa-miR-664a-5p
hsa-miR-664b-5p
hsa-miR-665
hsa-miR-671-3p
hsa-miR-671-5p
hsa-miR-6729-5p
hsa-miR-675-3p
hsa-miR-675-5p
hsa-miR-6761-5p
hsa-miR-708-3p
hsa-miR-708-5p
hsa-miR-744-3p
hsa-miR-744-5p
hsa-miR-758-3p
hsa-miR-758-5p
hsa-miR-760
hsa-miR-767-3p
hsa-miR-767-5p
hsa-miR-769-3p
hsa-miR-769-5p
hsa-miR-770-5p
hsa-miR-873-3p
hsa-miR-873-5p
hsa-miR-874-3p
hsa-miR-875-5p
hsa-miR-887-3p
hsa-miR-892b
hsa-miR-92a-3p
hsa-miR-939-3p
hsa-miR-939-5p
hsa-miR-9-3p
hsa-miR-942-5p
hsa-miR-95-3p
hsa-miR-95-5p
hsa-miR-9-5p
hsa-miR-99a-3p
hsa-miR-99a-5p
