# Supplementary material for: Common miRNA Patterns of Alzheimer’s Disease and Parkinson’s Disease and Their Putative Impact on Commensal Gut Microbiota
Source: Front Neurosci. 2019 Mar 5;13:113. doi: 10.3389/fnins.2019.00113 (PMC6411762; doi:10.3389/fnins.2019.00113)
Supplement: TABLE S4 — List of all 207 bacterial genome accession IDs, including species name and taxonomy ID. [file Table_4.xlsx]

## Sheet: SI_4
Supplement Table S4: List of all 207 bacterial genomes from database, including assembly accessions, the NCBI tax IDs and the names of each species.
Assembly accession	NCBI TaxID	Organism name
GCF_000468835.1	1111120	Acidaminococcus_sp.
GCF_000162075.1	575587	Acinetobacter_junii
GCF_000162115.1	575589	Acinetobacter_radioresistens
GCF_000162895.1	649743	Actinomyces_sp.
GCF_000231275.1	742725	Alistipes_indistinctus
GCF_000154465.1	445970	Alistipes_putredinis
GCF_000210575.1	717959	Alistipes_shahii
GCF_000173355.1	561177	Anaerococcus_hydrogenalis
GCF_000154825.1	445971	Anaerofustis_stercorihominis
GCF_000154305.1	411490	Anaerostipes_caccae
GCF_000332875.2	649757	Anaerostipes_hadrus
GCF_001940315.1	1261636	Anaerostipes_sp.
GCF_000154565.1	445972	Anaerotruncus_colihominis
GCF_000014025.1	367737	Arcobacter_butzleri
GCF_000238675.1	665952	Bacillus_smithii
GCF_000952895.1	1409	Bacillus_sp.
GCF_000169015.1	411901	Bacteroides_caccae
GCF_000158035.1	537012	Bacteroides_cellulosilyticus
GCF_000195615.1	762984	Bacteroides_clarus
GCF_000154845.1	470145	Bacteroides_coprocola
GCF_000157915.1	547042	Bacteroides_coprophilus
GCF_000156075.1	483217	Bacteroides_dorei
GCF_000155815.1	483216	Bacteroides_eggerthii
GCF_000156195.1	483215	Bacteroides_finegoldii
GCF_000195635.1	763034	Bacteroides_fluxus
GCF_000009925.1	295405	Bacteroides_fragilis
GCF_000172175.1	471870	Bacteroides_intestinalis
GCF_000315485.1	742727	Bacteroides_oleiciplenus
GCF_000154125.1	411476	Bacteroides_ovatus
GCF_000187895.1	484018	Bacteroides_plebeius
GCF_000273235.1	997887	Bacteroides_salyersiae
GCF_900109965.1	93974	Bacteroides_sp.
GCF_000154525.1	449673	Bacteroides_stercoris
GCF_000154205.1	411479	Bacteroides_uniformis
GCF_000012825.1	435590	Bacteroides_vulgatus
GCF_000178215.1	702447	Bacteroides_xylanisolvens
GCF_000296465.1	742726	Barnesiella_intestinihominis
GCF_000010425.1	367928	Bifidobacterium_adolescentis
GCF_000156635.1	518635	Bifidobacterium_angulatum
GCF_000155395.1	398513	Bifidobacterium_bifidum
GCF_000158015.1	518634	Bifidobacterium_breve
GCF_000173455.1	566552	Bifidobacterium_catenulatum
GCF_000024445.1	401473	Bifidobacterium_dentium
GCF_000173375.1	561180	Bifidobacterium_gallicum
GCF_000003135.1	548480	Bifidobacterium_longum
GCF_000173435.1	547043	Bifidobacterium_pseudocatenulatum
GCF_000513015.1	1161409	Bifidobacterium_sp.
GCF_000224655.1	693988	Bilophila_sp.
GCF_000185705.2	563192	Bilophila_wadsworthia
GCF_000156675.1	537007	Blautia_hansenii
GCF_000157975.1	476272	Blautia_hydrogenotrophica
GCF_000144975.1	469610	Burkholderiales_bacterium
GCF_000398925.1	1203606	Butyricicoccus_pullicaecorum
GCF_000156015.1	511680	Butyrivibrio_crossotus
GCF_000420965.1	1280696	Butyrivibrio_fibrisolvens
GCF_000146835.1	864566	Campylobacter_coli
GCF_000788295.1	32024	Campylobacter_sp.
GCF_000167395.1	306264	Campylobacter_upsaliensis
GCF_000173795.1	451640	Catenibacterium_mitsuokai
GCF_000412335.2	566551	Cedecea_davisae
GCF_000208765.1	670484	Citrobacter_freundii
GCF_002289385.1	184912	Citrobacter_sp.
GCF_000155975.1	500640	Citrobacter_youngae
GCF_000155435.1	457421	Clostridiales_bacterium
GCF_000320405.1	545697	Clostridium_celatum
GCF_000009685.1	195102	Clostridium_perfringens
GCF_000466605.1	1507	Clostridium_sp.
GCF_000155085.1	471871	Clostridium_sporogenes
GCF_000169035.1	411903	Collinsella_aerofaciens
GCF_000156175.1	521003	Collinsella_intestinalis
GCF_000156215.1	445975	Collinsella_stercoris
GCF_000225705.1	742742	Collinsella_tanakaei
GCF_001078315.1	450746	Coprobacillus_sp.
GCF_003433855.1	116085	Coprococcus_catus
GCF_000155875.1	470146	Coprococcus_comes
GCF_000154425.1	411474	Coprococcus_eutactus
GCF_000411335.1	1078090	Coprococcus_sp.
GCF_000164115.1	649754	Corynebacterium_ammoniagenes
GCF_900113445.1	185761	Corynebacterium_sp.
GCF_000413375.1	1203568	Dermabacter_sp.
GCF_000010045.1	138119	Desulfitobacterium_hafniense
GCF_000156375.1	411464	Desulfovibrio_piger
GCF_000226255.1	298701	Desulfovibrio_sp.
GCF_000242435.1	742743	Dialister_succinatiphilus
GCF_000169235.1	411461	Dorea_formicigenerans
GCF_000154065.1	411462	Dorea_longicatena
GCF_000213555.1	742766	Dysgonomonas_gadei
GCF_000213575.1	742767	Dysgonomonas_mossii
GCF_000020865.1	498217	Edwardsiella_tarda
GCF_000270285.1	502558	Eggerthella_sp.
GCF_000155995.1	500639	Enterobacter_cancerogenus
GCF_000025565.1	716541	Enterobacter_cloacae
GCF_000185685.2	469613	Enterobacteriaceae_bacterium
GCF_000007785.1	226185	Enterococcus_faecalis
GCF_000147235.1	749523	Enterococcus_faecium
GCF_000234175.1	742813	Enterococcus_saccharolyticus
GCF_000296975.1	1169665	Enterococcus_sp.
GCF_000154485.1	445974	Erysipelatoclostridium_ramosum
GCF_000225685.1	457422	Erysipelotrichaceae_bacterium
GCF_000005845.2	511145	Escherichia_coli
GCF_000159895.2	457400	Escherichia_sp.
GCF_000242955.1	457402	Eubacterium_sp.
GCF_000153885.1	411463	Eubacterium_ventriosum
GCF_000166035.1	748224	Faecalibacterium_cf.
GCF_000154385.1	411485	Faecalibacterium_prausnitzii
GCF_000010185.1	334413	Finegoldia_magna
GCF_000239295.1	411475	Flavonifractor_plautii
GCF_000158235.1	469605	Fusobacterium_gonidiaformans
GCF_000158195.2	469616	Fusobacterium_mortiferum
GCF_000262225.1	1095747	Fusobacterium_necrophorum
GCF_000007325.1	190304	Fusobacterium_nucleatum
GCF_000158215.3	469599	Fusobacterium_periodonticum
GCF_900015295.1	68766	Fusobacterium_sp.
GCF_000158315.2	469617	Fusobacterium_ulcerans
GCF_000159915.2	469618	Fusobacterium_varium
GCF_000210055.1	657308	Gordonibacter_pamelaeae
GCF_000239255.1	1002364	Hafnia_alvei
GCF_000158435.2	613026	Helicobacter_bilis
GCF_000155455.1	537970	Helicobacter_canadensis
GCF_000155475.1	537971	Helicobacter_cinaedi
GCF_000155495.1	537972	Helicobacter_pullorum
GCF_000008525.1	85962	Helicobacter_pylori
GCF_000158455.1	556267	Helicobacter_winghamensis
GCF_000157995.1	545696	Holdemania_filiformis
GCF_000154445.1	445973	Intestinibacter_bartlettii
GCF_000009885.1	484021	Klebsiella_pneumoniae
GCF_000238715.1	665944	Klebsiella_sp.
GCF_000403275.1	397287	Lachnospiraceae_bacterium
GCF_000011985.1	272621	Lactobacillus_acidophilus
GCF_000178475.1	585524	Lactobacillus_amylolyticus
GCF_000160835.1	525309	Lactobacillus_antri
GCF_000014465.1	387344	Lactobacillus_brevis
GCF_000159195.1	525318	Lactobacillus_buchneri
GCF_000014405.1	321956	Lactobacillus_delbrueckii
GCF_000010145.1	334390	Lactobacillus_fermentum
GCF_000015385.1	405566	Lactobacillus_helveticus
GCF_000159315.1	1423757	Lactobacillus_hilgardii
GCF_000014525.1	321967	Lactobacillus_paracasei
GCF_000023085.1	644042	Lactobacillus_plantarum
GCF_000010005.1	557433	Lactobacillus_reuteri
GCF_000011045.1	568703	Lactobacillus_rhamnosus
GCF_000159375.2	525362	Lactobacillus_ruminis
GCF_000364185.1	97137	Lactobacillus_sp.
GCF_000159415.1	525365	Lactobacillus_ultunensis
GCF_000014445.1	203120	Leuconostoc_mesenteroides
GCF_000148995.1	525367	Listeria_grayi
GCF_000183905.1	702455	Listeria_innocua
GCF_000173815.1	478749	Marvinbryantia_formatexigens
GCF_000245775.1	742816	Megamonas_funiformis
GCF_000423385.1	1122216	Megamonas_hypermegale
GCF_000016525.1	420247	Methanobrevibacter_smithii
GCF_000155955.1	500635	Mitsuokella_multacida
GCF_000220865.1	997348	Neisseria_macacae
GCF_000243215.1	742817	Odoribacter_laneus
GCF_000158475.2	556268	Oxalobacter_formigenes
GCF_002165585.1	302980	Paenibacillus_sp.
GCF_000411295.1	1078085	Paenisporosarcina_sp.
GCF_000156495.1	537006	Parabacteroides_johnsonii
GCF_000154105.1	411477	Parabacteroides_merdae
GCF_000157035.2	457388	Parabacteroides_sp.
GCF_000233955.1	762968	Paraprevotella_clara
GCF_000205165.1	762982	Paraprevotella_xylaniphila
GCF_000205025.1	762966	Parasutterella_excrementihominis
GCF_000154405.1	411465	Parvimonas_micra
GCF_000146325.1	862514	Pediococcus_acidilactici
GCF_000188175.1	626939	Phascolarctobacterium_succinatutens
GCF_000157935.1	537011	Prevotella_copri
GCF_000185145.2	873533	Prevotella_oralis
GCF_000185845.1	888832	Prevotella_salivae
GCF_000235885.1	1002367	Prevotella_stercorea
GCF_000233555.1	450748	Propionibacterium_sp.
GCF_000069965.1	529507	Proteus_mirabilis
GCF_003144535.1	102862	Proteus_penneri
GCF_000173415.1	520999	Providencia_alcalifaciens
GCF_000158055.1	521000	Providencia_rettgeri
GCF_000156395.1	500637	Providencia_rustigianii
GCF_000154865.1	471874	Providencia_stuartii
GCF_000169255.2	411467	Pseudoflavonifractor_capillosus
GCF_001465445.1	47660	Pseudomonas_sp.
GCF_000227255.2	658080	Ralstonia_sp.
GCF_000156535.1	536231	Roseburia_intestinalis
GCF_000174195.1	622312	Roseburia_inulinivorans
GCF_000177015.3	552398	Ruminococcaceae_bacterium
GCF_002834165.1	40518	Ruminococcus_bromii
GCF_000210095.1	213810	Ruminococcus_champanellensis
GCF_000155205.1	471875	Ruminococcus_lactaris
GCF_900119155.1	244362	Ruminococcus_sp.
GCF_000296445.1	742818	Slackia_piriformis
GCF_000411275.1	1078083	Staphylococcus_sp.
GCF_000184365.1	706437	Streptococcus_anginosus
GCF_000146405.1	864569	Streptococcus_equinus
GCF_000154985.1	471872	Streptococcus_infantarius
GCF_002073795.1	1319	Streptococcus_sp.
GCF_001704635.1	67365	Streptomyces_sp.
GCF_000238635.1	665956	Subdoligranulum_sp.
GCF_000157955.1	411471	Subdoligranulum_variabile
GCF_000188195.1	762983	Succinatimonas_hippei
GCF_000250875.1	762967	Sutterella_parvirubra
GCF_000186505.1	742821	Sutterella_wadsworthensis
GCF_000238615.1	457415	Synergistes_sp.
GCF_000238695.1	665949	Tannerella_sp.
GCF_000178255.1	702450	Turicibacter_sanguinis
GCF_000191865.1	910310	Turicibacter_sp.
GCF_000156035.2	500632	Tyzzerella_nexilis
GCF_000163735.1	450749	Veillonella_sp.
GCF_000160575.1	585506	Weissella_paramesenteroides
GCF_000239335.1	1002368	Yokenella_regensburgei
