# Supplementary material for: Common miRNA Patterns of Alzheimer’s Disease and Parkinson’s Disease and Their Putative Impact on Commensal Gut Microbiota
Source: Front Neurosci. 2019 Mar 5;13:113. doi: 10.3389/fnins.2019.00113 (PMC6411762; doi:10.3389/fnins.2019.00113)
Supplement: TABLE S5 — Results of the pathway analysis. Each table refers to one pathway and lists the identified protein ID, its associated taxonomy ID, miRNA ID and expression in AD and/or PD from literature. [file Table_5.xlsx]

## Sheet: Tabelle1
Supplement Table S5: Results of the pathway analysis. Each table refers to one pathway and lists the identified protein ID, its associated tax ID, miRNA ID and expression in AD and/or PD from literature.
Bacterial Secretion System
miRNA	ProteinID	TaxID	Pathway	Disease	Expression (vs. Control)	Source	Expression (AD vs. PD, Burgos)
hsa-let-7g-3p	WP_002888638.1	484021	bacterialSecretionPathway	PD	Unclarified	Burgos (Up); Gui (Down)	DOWN
hsa-miR-105-5p	NP_207237.1	85962	bacterialSecretionPathway	AD	UP	Burgos
hsa-miR-1183	WP_000460035.1	457400	bacterialSecretionPathway	PD	UP	Tatura
hsa-miR-1183	WP_002838602.1	334413	bacterialSecretionPathway	PD	UP	Tatura
hsa-miR-1248	WP_016424546.1	1078083	bacterialSecretionPathway	PD	UP	Tatura
hsa-miR-132-5p	WP_005857252.1	457388	bacterialSecretionPathway	AD and PD	DOWN	Burgos; Gui
hsa-miR-132-5p	WP_008760033.1	93974	bacterialSecretionPathway	AD and PD	DOWN	Burgos; Gui
hsa-miR-2467-5p	WP_012390854.1	334390	bacterialSecretionPathway	AD	DOWN	Burgos
hsa-miR-29b-3p	WP_015538932.1	657308	bacterialSecretionPathway	AD	DOWN	Lugli
hsa-miR-3065-3p	WP_002518430.1	450748	bacterialSecretionPathway	AD	DOWN	Burgos
hsa-miR-3065-5p	WP_005844891.1	435590	bacterialSecretionPathway	AD	DOWN	Lugli
hsa-miR-378c	WP_001118864.1	500640	bacterialSecretionPathway	AD and PD	UP	Soreq; Burgos	UP
hsa-miR-3916	WP_003066687.1	864569	bacterialSecretionPathway	AD	DOWN	Lugli
hsa-miR-5010-5p	WP_011458826.1	138119	bacterialSecretionPathway	AD	DOWN	Burgos
hsa-miR-532-5p	WP_004300796.1	411476	bacterialSecretionPathway	PD	UP	Burgos
hsa-miR-942-5p	WP_011458826.1	138119	bacterialSecretionPathway	Undefined	Undefined	Undefined	UP
hsa-miR-3180-5p	WP_004145888.1	665944	bacterialSecretionPathway	AD	UP	Burgos	UP
hsa-miR-3180-5p	WP_009616157.1	47660	bacterialSecretionPathway	AD	UP	Burgos	UP
hsa-miR-3180-5p	WP_015557952.1	213810	bacterialSecretionPathway	AD	UP	Burgos	UP
hsa-miR-497-3p	WP_011667674.1	387344	bacterialSecretionPathway	PD	UP	Tatura
Biofilm formation of E. coli
miRNA	ProteinID	TaxID	Pathway	Disease	Expression (vs. Control)	Source	Expression (AD vs. PD, Burgos)
hsa-miR-1226-5p	WP_009308631.1	665944	BiofilmEc	AD	UP	Burgos
hsa-miR-132-5p	WP_001197646.1	457400	BiofilmEc	AD and PD	DOWN	Burgos; Gui
hsa-miR-136-5p	WP_002913007.1	665944	BiofilmEc	AD and PD	DOWN	Burgos
hsa-miR-138-5p	WP_005883938.1	469616	BiofilmEc	AD and PD	Unclarified	Burgos (Down); Lugli (AD up)
hsa-miR-34b-5p	WP_002920561.1	665944	BiofilmEc	AD	UP	Burgos	UP
hsa-miR-3916	WP_002920566.1	484021	BiofilmEc	AD	DOWN	Lugli
hsa-miR-3916	YP_807233.1	321967	BiofilmEc	AD	DOWN	Lugli
hsa-miR-3180-5p	WP_002515129.1	450748	BiofilmEc	AD	UP	Burgos	UP
Biofilm formation of P. aeruginosa
miRNA	ProteinID	TaxID	Pathway	Disease	Expression (vs. Control)	Source	Expression (AD vs. PD, Burgos)
hsa-miR-1226-5p	WP_058487482.1	47660	BiofilmPa	AD	UP	Burgos
hsa-miR-342-3p	WP_004084744.1	613026	BiofilmPa	AD	DOWN	Lugli
Biofilm formation of V. cholerae
miRNA	ProteinID	TaxID	Pathway	Disease	Expression (vs. Control)	Source	Expression (AD vs. PD, Burgos)
hsa-miR-1226-5p	YP_097370.1	295405	BiofilmVc	AD	UP	Burgos
hsa-miR-1299	WP_005636869.1	411477	BiofilmVc	AD and PD	DOWN	Burgos
hsa-miR-3916	WP_007213625.1	537012	BiofilmVc	AD	DOWN	Lugli
hsa-miR-4705	WP_002295132.1	749523	BiofilmVc	AD	DOWN	Burgos
hsa-miR-4772-3p	WP_005636852.1	449673	BiofilmVc	AD	DOWN	Lugli
hsa-miR-103a-2-5p	WP_000539954.1	1319	BiofilmVc	PD	UP	Gui
hsa-miR-3180-5p	NP_415916.1	511145	BiofilmVc	AD	UP	Burgos	UP
hsa-miR-3180-5p	WP_000462905.1	1002368	BiofilmVc	AD	UP	Burgos	UP
hsa-miR-3180-5p	WP_004145888.1	665944	BiofilmVc	AD	UP	Burgos	UP
hsa-miR-3180-5p	WP_004148224.1	484021	BiofilmVc	AD	UP	Burgos	UP
Lipopolysaccharide synthesis
miRNA	ProteinID	TaxID	Pathway	Disease	Expression (vs. Control)	Source	Expression (AD vs. PD, Burgos)
hsa-miR-1183	WP_006660569.1	520999	LPS	PD	UP	Tatura
hsa-miR-299-3p	WP_012846964.1	498217	LPS	AD and PD	Unclarified	Burgos (AD down); Tatura (PD up)
hsa-miR-4421	WP_002889452.1	484021	LPS	AD	UP	Burgos
hsa-miR-221-3p	WP_005861532.1	457388	LPS	PD	Unclarified	Ding (Down); Tatura (Up)
hsa-miR-30b-3p	YP_097471.1	295405	LPS	PD	Unclarified	Martins (Down); Gui (Up)
hsa-miR-3180-5p	WP_002892400.1	484021	LPS	AD	UP	Burgos	UP
hsa-miR-3180-5p	WP_002892400.1	665944	LPS	AD	UP	Burgos	UP
