# Supplementary material for: Common miRNA Patterns of Alzheimer’s Disease and Parkinson’s Disease and Their Putative Impact on Commensal Gut Microbiota
Source: Front Neurosci. 2019 Mar 5;13:113. doi: 10.3389/fnins.2019.00113 (PMC6411762; doi:10.3389/fnins.2019.00113)
Supplement: TABLE S6 — Plots of the most interesting miRNAs and the GO-terms that they are targeting. The additional tables help to see which function the GO-term has. [file Table_6.xlsx]

## Sheet: hsa-miR-9-5p
Go-terms and their molecular functions targeted by hsa-miR-9-5p
GO:0000166	nucleotide binding	12
GO:0003674	molecular_function	6
GO:0003676	nucleic acid binding	5
GO:0003700	DNA-binding transcription factor activity	4
GO:0003824	catalytic activity	13
GO:0008233	peptidase activity	1
GO:0016301	kinase activity	4
GO:0016491	oxidoreductase activity	6
GO:0016740	transferase activity	8
GO:0016787	hydrolase activity	2
GO:0016829	lyase activity	6
GO:0043167	ion binding	12
GO:0046872	metal ion binding	6
GO:0050662	coenzyme binding	6

## Sheet: hsa-miR-29a-isoforms
Go-terms and their molecular functions targeted by hsa-miR-29a isoforms
GO:0000166	nucleotide binding	19
GO:0003674	molecular_function	14
GO:0003676	nucleic acid binding	5
GO:0003824	catalytic activity	9
GO:0004601	peroxidase activity	1
GO:0004803	transposase activity	1
GO:0005215	transporter activity	7
GO:0005515	protein binding	1
GO:0016209	antioxidant activity	1
GO:0016301	kinase activity	1
GO:0016491	oxidoreductase activity	12
GO:0016740	transferase activity	8
GO:0016779	nucleotidyltransferase activity	1
GO:0016787	hydrolase activity	3
GO:0016829	lyase activity	22
GO:0016853	isomerase activity	1
GO:0016874	ligase activity	3
GO:0017111	nucleoside-triphosphatase activity	5
GO:0043167	ion binding	16
GO:0046872	metal ion binding	2
GO:0050662	coenzyme binding	11
GO:0051536	iron-sulfur cluster binding	22
GO:0000166	nucleotide binding	2
GO:0003674	molecular_function	2
GO:0003676	nucleic acid binding	6
GO:0003824	catalytic activity	16
GO:0004803	transposase activity	2
GO:0005215	transporter activity	1
GO:0008233	peptidase activity	1
GO:0016301	kinase activity	1
GO:0016491	oxidoreductase activity	1
GO:0016740	transferase activity	5
GO:0016779	nucleotidyltransferase activity	4
GO:0016787	hydrolase activity	1
GO:0016829	lyase activity	2
GO:0017111	nucleoside-triphosphatase activity	1
GO:0030170	pyridoxal phosphate binding	4
GO:0043167	ion binding	2
GO:0046872	metal ion binding	4
GO:0050662	coenzyme binding	1
GO:0051536	iron-sulfur cluster binding	7

## Sheet: hsa-miR-29b-isoforms
Go-terms and their molecular functions targeted by hsa-miR-29b isoforms
GO:0000166	nucleotide binding	25
GO:0003674	molecular_function	28
GO:0003676	nucleic acid binding	37
GO:0003700	DNA-binding transcription factor activity	2
GO:0003824	catalytic activity	59
GO:0005215	transporter activity	4
GO:0005515	protein binding	2
GO:0008233	peptidase activity	8
GO:0008658	penicillin binding	1
GO:0009055	electron transfer activity	1
GO:0015238	drug transmembrane transporter activity	1
GO:0016301	kinase activity	15
GO:0016491	oxidoreductase activity	8
GO:0016740	transferase activity	49
GO:0016779	nucleotidyltransferase activity	17
GO:0016787	hydrolase activity	24
GO:0016829	lyase activity	16
GO:0016853	isomerase activity	2
GO:0016874	ligase activity	11
GO:0017111	nucleoside-triphosphatase activity	8
GO:0019842	vitamin binding	2
GO:0030246	carbohydrate binding	3
GO:0038023	signaling receptor activity	1
GO:0043167	ion binding	25
GO:0046872	metal ion binding	38
GO:0050662	coenzyme binding	3
GO:0051536	iron-sulfur cluster binding	12
GO:0000166	nucleotide binding	5
GO:0003674	molecular_function	7
GO:0003676	nucleic acid binding	2
GO:0003700	DNA-binding transcription factor activity	1
GO:0003824	catalytic activity	67
GO:0005215	transporter activity	2
GO:0005515	protein binding	3
GO:0016301	kinase activity	1
GO:0016491	oxidoreductase activity	2
GO:0016740	transferase activity	67
GO:0016779	nucleotidyltransferase activity	1
GO:0016787	hydrolase activity	27
GO:0016829	lyase activity	5
GO:0016853	isomerase activity	1
GO:0017111	nucleoside-triphosphatase activity	1
GO:0043167	ion binding	5
GO:0046872	metal ion binding	3
GO:0050662	coenzyme binding	1
GO:0000166	nucleotide binding	6
GO:0003674	molecular_function	11
GO:0003676	nucleic acid binding	6
GO:0003824	catalytic activity	25
GO:0005215	transporter activity	7
GO:0008233	peptidase activity	2
GO:0016301	kinase activity	1
GO:0016740	transferase activity	3
GO:0016787	hydrolase activity	13
GO:0016829	lyase activity	1
GO:0016853	isomerase activity	22
GO:0016874	ligase activity	2
GO:0017111	nucleoside-triphosphatase activity	2
GO:0030170	pyridoxal phosphate binding	1
GO:0043167	ion binding	3
GO:0046872	metal ion binding	3

## Sheet: hsa-miR-29c-isoforms
Go-terms and their molecular functions targeted by hsa-miR-29c isoforms
GO:0000166	nucleotide binding	109
GO:0003674	molecular_function	112
GO:0003676	nucleic acid binding	2
GO:0003700	DNA-binding transcription factor activity	1
GO:0003824	catalytic activity	5
GO:0005215	transporter activity	2
GO:0005515	protein binding	1
GO:0016301	kinase activity	1
GO:0016491	oxidoreductase activity	2
GO:0016740	transferase activity	1
GO:0016787	hydrolase activity	2
GO:0016853	isomerase activity	2
GO:0016874	ligase activity	109
GO:0043167	ion binding	109
GO:0046872	metal ion binding	110
GO:0000166	nucleotide binding	5
GO:0003674	molecular_function	7
GO:0003676	nucleic acid binding	2
GO:0003824	catalytic activity	2
GO:0005215	transporter activity	3
GO:0008134	transcription factor binding	1
GO:0016209	antioxidant activity	1
GO:0016301	kinase activity	2
GO:0016491	oxidoreductase activity	1
GO:0016740	transferase activity	3
GO:0016787	hydrolase activity	1
GO:0016874	ligase activity	2
GO:0017111	nucleoside-triphosphatase activity	1
GO:0043167	ion binding	5
GO:0046872	metal ion binding	3

## Sheet: hsa-miR-34a-isoforms
Go-terms and their molecular functions targeted by hsa-miR-34a isoforms
GO:0000166	nucleotide binding	1
GO:0003674	molecular_function	1
GO:0003676	nucleic acid binding	14
GO:0003824	catalytic activity	3
GO:0016491	oxidoreductase activity	2
GO:0016787	hydrolase activity	1
GO:0016829	lyase activity	1
GO:0017111	nucleoside-triphosphatase activity	1
GO:0030246	carbohydrate binding	2
GO:0043167	ion binding	1
GO:0046872	metal ion binding	1
GO:0000166	nucleotide binding	6
GO:0003674	molecular_function	7
GO:0003676	nucleic acid binding	4
GO:0003824	catalytic activity	3
GO:0005215	transporter activity	1
GO:0016301	kinase activity	3
GO:0016491	oxidoreductase activity	1
GO:0016740	transferase activity	7
GO:0016787	hydrolase activity	6
GO:0017111	nucleoside-triphosphatase activity	3
GO:0019842	vitamin binding	1
GO:0030170	pyridoxal phosphate binding	1
GO:0043167	ion binding	6
GO:0046872	metal ion binding	2
GO:0050662	coenzyme binding	1

## Sheet: hsa-miR-34c-isoforms
Go-terms and their molecular functions targeted by hsa-miR-34c isoforms
GO:0000166	nucleotide binding	2	hsa-miR-34c-3p
GO:0003674	molecular_function	3	hsa-miR-34c-3p
GO:0003676	nucleic acid binding	14	hsa-miR-34c-3p
GO:0003700	DNA-binding transcription factor activity	14	hsa-miR-34c-3p
GO:0003824	catalytic activity	2	hsa-miR-34c-3p
GO:0005215	transporter activity	1	hsa-miR-34c-3p
GO:0016740	transferase activity	4	hsa-miR-34c-3p
GO:0016787	hydrolase activity	1	hsa-miR-34c-3p
GO:0016829	lyase activity	1	hsa-miR-34c-3p
GO:0017111	nucleoside-triphosphatase activity	2	hsa-miR-34c-3p
GO:0043167	ion binding	2	hsa-miR-34c-3p
GO:0046872	metal ion binding	2	hsa-miR-34c-3p
GO:0000166	nucleotide binding	9	hsa-miR-34c-5p
GO:0003674	molecular_function	12	hsa-miR-34c-5p
GO:0003676	nucleic acid binding	7	hsa-miR-34c-5p
GO:0003700	DNA-binding transcription factor activity	4	hsa-miR-34c-5p
GO:0003824	catalytic activity	8	hsa-miR-34c-5p
GO:0004803	transposase activity	2	hsa-miR-34c-5p
GO:0005215	transporter activity	2	hsa-miR-34c-5p
GO:0016301	kinase activity	6	hsa-miR-34c-5p
GO:0016491	oxidoreductase activity	1	hsa-miR-34c-5p
GO:0016740	transferase activity	13	hsa-miR-34c-5p
GO:0016787	hydrolase activity	4	hsa-miR-34c-5p
GO:0016853	isomerase activity	1	hsa-miR-34c-5p
GO:0017111	nucleoside-triphosphatase activity	3	hsa-miR-34c-5p
GO:0030170	pyridoxal phosphate binding	1	hsa-miR-34c-5p
GO:0030246	carbohydrate binding	1	hsa-miR-34c-5p
GO:0043167	ion binding	9	hsa-miR-34c-5p
GO:0046872	metal ion binding	1	hsa-miR-34c-5p

## Sheet: hsa-miR-34b
Go-terms and their molecular functions targeted by hsa-miR-34b isoforms
GO:0000166	nucleotide binding	6
GO:0003674	molecular_function	8
GO:0003676	nucleic acid binding	21
GO:0003700	DNA-binding transcription factor activity	7
GO:0003824	catalytic activity	10
GO:0005215	transporter activity	3
GO:0005515	protein binding	1
GO:0008233	peptidase activity	1
GO:0016301	kinase activity	1
GO:0016491	oxidoreductase activity	3
GO:0016740	transferase activity	19
GO:0016779	nucleotidyltransferase activity	5
GO:0016787	hydrolase activity	9
GO:0016829	lyase activity	5
GO:0016874	ligase activity	3
GO:0017111	nucleoside-triphosphatase activity	1
GO:0030170	pyridoxal phosphate binding	12
GO:0030246	carbohydrate binding	1
GO:0043167	ion binding	5
GO:0046872	metal ion binding	2
GO:0050662	coenzyme binding	1

## Sheet: hsa-miR-106a
Go-terms and their molecular functions targeted by hsa-miR-106a isoforms
GO:0000166	nucleotide binding	4
GO:0003674	molecular_function	6
GO:0003676	nucleic acid binding	3
GO:0003824	catalytic activity	3
GO:0005215	transporter activity	3
GO:0008233	peptidase activity	1
GO:0016301	kinase activity	3
GO:0016491	oxidoreductase activity	1
GO:0016740	transferase activity	5
GO:0016787	hydrolase activity	4
GO:0016829	lyase activity	3
GO:0016853	isomerase activity	3
GO:0017111	nucleoside-triphosphatase activity	1
GO:0043167	ion binding	5

## Sheet: hsa-miR-125b
Go-terms and their molecular functions targeted by hsa-miR-125b isoforms
GO:0000166	nucleotide binding	9
GO:0003674	molecular_function	9
GO:0016740	transferase activity	2
GO:0016787	hydrolase activity	9
GO:0016874	ligase activity	9
GO:0043167	ion binding	9

## Sheet: hsa-miR-123-isoforms
Go-terms and their molecular functions targeted by hsa-miR-132 isoforms
GO:0003674	molecular_function	1
GO:0003824	catalytic activity	3
GO:0005215	transporter activity	1
GO:0016740	transferase activity	3
GO:0000166	nucleotide binding	20
GO:0003674	molecular_function	23
GO:0003676	nucleic acid binding	27
GO:0003700	DNA-binding transcription factor activity	1
GO:0003824	catalytic activity	23
GO:0005215	transporter activity	3
GO:0005515	protein binding	1
GO:0016491	oxidoreductase activity	1
GO:0016740	transferase activity	180
GO:0016787	hydrolase activity	6
GO:0016829	lyase activity	7
GO:0017111	nucleoside-triphosphatase activity	13
GO:0043167	ion binding	19
GO:0046872	metal ion binding	12
GO:0050662	coenzyme binding	1
GO:0051536	iron-sulfur cluster binding	3

[truncated: 7 more sheets: hsa-miR-146a, hsa-miR-181a-isoforms, hsa-miR-181b, hsa-miR-181c-isoforms, hsa-miR-222-isoforms, hsa-miR-1226, hsa-miR-4767]
