# Supplementary material for: Common miRNA Patterns of Alzheimer’s Disease and Parkinson’s Disease and Their Putative Impact on Commensal Gut Microbiota
Source: Front Neurosci. 2019 Mar 5;13:113. doi: 10.3389/fnins.2019.00113 (PMC6411762; doi:10.3389/fnins.2019.00113)
Supplement: TABLE S7 — Exact hits for any protein and any species that could potentially be targeted by hsa-miR-146a-5p. [file Table_7.xlsx]

## Sheet: targets_mir146a
Supplement Table S7: Exact hits for any protein and any species that could potentially be targeted by hsa-miR-146a-5p.
Protein_ID	miRNA_ID	Tax_ ID
NP_813853.1	hsa-miR-146a-5p	226185
WP_006575029.1	hsa-miR-146a-5p	411467
WP_007134592.1	hsa-miR-146a-5p	888832
WP_007525409.1	hsa-miR-146a-5p	298701
WP_007560178.1	hsa-miR-146a-5p	484018
WP_007833434.1	hsa-miR-146a-5p	483217
WP_008391391.1	hsa-miR-146a-5p	649757
WP_009606940.1	hsa-miR-146a-5p	910310
WP_016290044.1	hsa-miR-146a-5p	397287
WP_016662968.1	hsa-miR-146a-5p	1203568
WP_055300885.1	hsa-miR-146a-5p	93974
WP_072416233.1	hsa-miR-146a-5p	244362
